# Supplementary material for: Reconfigurable Cilia-Based Magnetic Millirobots for Cooperative Particle Manipulation Through Programmable Assembly in Microfluidics
Source: Micromachines (Basel). 2026 Jul 13;17(7):834. doi: 10.3390/mi17070834 (PMC13413462; doi:10.3390/mi17070834)
Supplement: Supplementary file 1 [file micromachines-17-00834-s001.zip]

Archive with 2 entries (2 files):
- micromachines-4390181-supplementary.mp4
- micromachines-4390181-supplementary.pdf
